# Supplementary material for: Prognostic Value of Hematologic Indices and Composite Models in Anal Squamous Cell Carcinoma Treated with Image-Guided Chemoradiotherapy
Source: Cancers (Basel). 2025 Nov 29;17(23):3838. doi: 10.3390/cancers17233838 (PMC12691201; doi:10.3390/cancers17233838)
Supplement: Supplementary file 1 [file cancers-17-03838-s001.zip]

Archive with 1 entries (1 files):
- cancers-3983781-supplementary.pdf
